# Supplementary material for: Integrated response of the zebrafish (Danio rerio) cardiovascular system to hypoxia acclimation
Source: J Exp Biol. 2025 Nov 20;228(22):jeb251606. doi: 10.1242/jeb.251606 (PMC12669836; doi:10.1242/jeb.251606)
Supplement: Dataset 1. Raw data for Figs 1-3 and Table 1. [file jexbio-228-251606-Dataset1.xlsx]

## Sheet: Figure 1
Fig. 1A - DO (%) at LOE			Fig. 1B - Gill Ventilation
CONTROL	HYPOXIA-ACCLIMATED		DO (%) point	CONTROL					HYPOXIA-ACCLIMATED
6.24	6.42		50%	156	150	120	162	168	78	102	120	78	90
5.95	5.67		30%	198	192	204	180	210	180	126	150	108	120
5.89	5.31		20%	258	360	324	378	336	210	252	210	354	282
5.71	4.89		15%	528	420	516	564	600	252	276	408	456	504
5.68	4.53
5.57	4.49
5.53	4.51
5.51	4.46
5.51	4.45		Fig. 1C - Hematocrit
4.77	4.47		CONTROL	HYPOXIA-ACCLIMATED
4.62	4.27		23.0769	50
4.43	4.27		29.4118	36.8421
4.35	4.16		22.2222	30.4348
4.22	4.01		24	37.5
3.96	3.86		26.3158	53.3333
3.91	3.7		28	33.3333
3.91	3.58		26.087	33.3333
3.72	4.07		33.3333	44.4444
3.26	4.07		25	35.2941
2.57	3.95		25	38.0952
9.93	3.21
9.73	5.89
9.23	5.56
8.91	5.32
8.22	5.32
7.54	5.27
7.33	5.25
6.93	5.23
6.82	4.93
6.61	4.83
6.49	4.49
6.24	4.49
6.07	4.49
5.54	4.22
5.54	4.22
5.07	4.01
5.07	3.93
4.54	3.79
4.2	3.5
3.32	3.5
	3.43
	3.17
	2.89
	2.8
					2.65	4.7
					0.0854839	0.151613
5.716	4.38364				0.00356183	0.0063172
1.33236
					0.111111
			1.11111		0.14804
			11.11		41.563	23.4345

## Sheet: Figure 2
Fig. 2A - Heart Rate			Fig. 2B - Stroke Volume			Fig. 2C - Cardiac Output
Control conditions			Control conditions			Control conditions
CONTROL	HYPOXIA-ACCLIMATED		CONTROL	HYPOXIA-ACCLIMATED		CONTROL	HYPOXIA-ACCLIMATED
77	100.909		0.198	1.057		15.246	106.661
110	83.3333		0.896	0.902		98.56	75.1667
170	124		0.732	0.722		124.44	89.528
162.5	134.545		0.87	1.026		141.375	138.044
197.5	117.273		0.122	0.935		24.095	109.65
145.714	93.8462		0.51	1.112		74.3143	104.357
123.333	151.111		0.858	1.742		105.82	263.236
132.857	228.333		0.911	1.275		121.033	291.125
156.667	125.714		0.083	0.968		13.0033	121.691
206.667	271.667		0.916	1.34		189.307	364.033
Acute Hypoxia			Acute Hypoxia			Acute Hypoxia
CONTROL	HYPOXIA-ACCLIMATED		CONTROL	HYPOXIA-ACCLIMATED		CONTROL	HYPOXIA-ACCLIMATED
78	83.8462		0.351	1.209		27.378	101.37
66.1538	79		0.096	0.33		6.35077	26.07
82.6667	151.25		0.291	1.221		24.056	184.676
118.462	200		0.188	1.276		22.2708	255.2
107.692	173		0.264	0.422		28.4308	73.006
110	191		0.238	0.867		26.18	165.597
93.6364	174.444		0.471	0.336		44.1027	58.6133
142	173.333		0.588	1.771		83.496	306.973
153.75	170.833		0.346	0.776		53.1975	132.567
137.273	161.111		0.338	1.098		46.3982	176.9
Acute Cold			Acute Cold			Acute Cold
CONTROL	HYPOXIA-ACCLIMATED		CONTROL	HYPOXIA-ACCLIMATED		CONTROL	HYPOXIA-ACCLIMATED
121	191.818		0.224	0.942		27.104	180.693
109	190		0.616	0.697		67.144	132.43
100	116		0.474	0.418		47.4	48.488
125	158		0.726	0.582		90.75	91.956
64.5	80		0.438	0.618		28.251	49.44
125	205		0.593	0.404		74.125	82.82
113.636	261.25		0.497	0.492		56.4773	128.535
95	152.727		0.512	1.392		48.64	212.596
97.7778	140		0.31	1.198		30.3111	167.72
103	192.5		0.523	1.102		53.869	212.135
						grayed out data was removed from calculations as the result of an outlier test

## Sheet: Figure 3
Fig. 3A - Ventricular Area
CONTROL	HYPOXIA-ACCLIMATED
117571	112194
102115	70414.1
82077.9	134397
92987.6	97974.8
112194	166197
70647.3	152093
68306.9	141030
97974.8	164594
92416.9	170107
113063	137239
Fig. 3B - End-Diastolic Area
CONTROL	HYPOXIA-ACCLIMATED
2.174	2.353
1.895	2.329
2.115	2.412
2.173	2.495
1.958	2.194
2	2.321
2.124	2.163
2.067	2.181
1.956	2.228
Fig. 3C - Compact Layer Thickness
CONTROL	HYPOXIA-ACCLIMATED
13.9689	24.8893
22.4637	28.364
19.7515	26.9683
23.0777	27.3369
20.702	21.5151
14.2	25.4
15.3	26.7
21.2	24.5
19.9	27.3
18.3	21.1
Fig. 3D - ILCM
CONTROL	HYPOXIA-ACCLIMATED
100.317	76.795
118.846	60.5125
108.287	59.33
93.928	72.651
83.512	61.048
75.916
Fig. 3E - Lamellar Length
CONTROL	HYPOXIA-ACCLIMATED
12.853	13.259
12.6805	15.295
11.0385	16.174
10.7175	16.029
9.716	13.902
10.499

## Sheet: Table 1 
Fig. 4A - hif-1aa fold change
	CONTROL							HYPOXIA-ACCLIMATED
24h	2.20616	0.367298	0.838089	0.923969	0.66448			0.294681	7.16253	1.072	1.43331	0.48457	15.8867
3d	0.786933	0.426411	1.58316	0.665068	1.24632	0.661149		29.4722	4.80868	2.41991	7.69553	4.11767	1.92883
8d	0.818427	2.51858	3.46875	4.17122	1.13842			3.1243	2.22719	3.34052	2.97098	1.93666
Fig. 4B - hif-1ab fold change
	CONTROL							HYPOXIA-ACCLIMATED
24h	1.12134	0.97183	1.18088	0.909116	0.816835			0.250742	0.771187	0.985858	0.73327	0.40588	1.646
3d	0.647673	1.53605	0.672153	0.561141	0.780384	1.44005		4.06631	0.699709	1.21845	1.63442	2.48112	3.03515
8d	0.789202	0.640467	0.884827	1.09256	0.973669			0.745163	0.646343	1.16887	0.952174	1.42113
Fig. 4C - vegf fold change
	CONTROL							HYPOXIA-ACCLIMATED
24h	1.13248	0.892646	1.08405	0.911445	0.979384			0.327751	3.60664	0.960485	0.787298	0.273984	5.24156
3d	0.825621	0.91243	0.67979	0.67979	1.27934	0.710894		1.89137	1.22696	4.73073	1.62903	1.23603
8d	1.11229	1.47965	1.30009	1.15708	1.18078			0.886107	1.57535	1.6214	1.73902	1.8927
Fig. 4D - cox4i1 fold change
	CONTROL							HYPOXIA-ACCLIMATED
24h	0.954922	0.300574	1.44256	1.12274	1.1792			0.0773988	0.14652	0.531759	0.521137	0.237264	0.212983
3d	0.508908	0.570659	1.67139	1.17636	0.578567	0.797572		2.45291	1.00706	0.986006	6.95931	2.59523	0.681985
8d	1.38581	2.13376	1.35601	2.26825	1.35952			1.44585	0.922692	0.674884	0.857612	0.917604
Fig. 4E - ldh-b4 fold change
	CONTROL							HYPOXIA-ACCLIMATED
24h	1.47992	0.520075						0.0658677	0.00977324	0.587208	0.513994	0.155975	0.00138235
3d	0.600435	1.15667	1.7285	0.0568434	0.408367	0.0599828		1.34986	1.65174	3.02656	2.26636	2.40168	0.901709
8d	1.56184	3.79604	3.60414	3.62574				2.80542	2.87576	1.82921
